# Supplementary material for: Evidence of Construct Validity of Computer-Based Tests for Clinical Reasoning: Instrument Validation Study
Source: JMIR Serious Games. 2021 Nov 9;9(4):e17670. doi: 10.2196/17670 (PMC8663660; doi:10.2196/17670)
Supplement: Multimedia Appendix 1 [file games_v9i4e17670_app1.xlsx]

## Sheet: Sheet1
Scoring sheet and scoring rubrics
Item	Score	ItemTitle	Note	Category	Category Description
ITEM1	5	history and physical examination		1	information collection
ITEM2	3	oxygen		3	treatment
ITEM3	10	EKG		1	information collection
ITEM4	5	complete blood count		1	information collection
ITEM5	2	morphine		3	treatment
ITEM6	2	asprin		3	treatment
ITEM7	3	cardiac monitoring		1	information collection
ITEM8	10	PCI/rTPA/urokinase/streptokinase		3	treatment
ITEM9	10	myocardial enzymes		1	information collection
ITEM10	2	glucose		3	treatment
ITEM11	1	magnesium polarization liquid		3	treatment
ITEM12	2	1,6 fructose diphosphate		3	treatment
ITEM13	4	lovastatin	class of statins	3	treatment
ITEM14	3	metroprolol	class of beta blockers	3	treatment
ITEM15	3	captopril	class of ACEI	3	treatment
ITEM16	4	isosorbide dinitrate	class of nitrates	3	treatment
ITEM17	5	PCI		3	treatment
ITEM18	1	rTPA		3	treatment
ITEM19	3	heparin		3	treatment
ITEM20	3	clopidogrel		3	treatment
ITEM21	1	APTT/PT		1	information collection
ITEM22	8	acute myocardial infarction	diagnosis	2	diagnosis
ITEM23	5	hypertension	diagnosis	2	diagnosis
ITEM24	1	stable angina pectoris	differential	2	diagnosis
ITEM25	1	acute pericarditis	differential	2	diagnosis
ITEM26	1	dissection aorta	differential	2	diagnosis
ITEM27	1	acute pulmonary embolism	differential	2	diagnosis
ITEM28	1	TC, TG, HDL-C, LDL-C		1	information collection
ITEM29	2	coronary angiography		1	information collection
ITEM30	-1	dopamine		4	treatment error
ITEM31	-1	digoxin	class of digitalis glycosides	4	treatment error
ITEM32	-1	lidocaine		4	treatment error
ITEM33	-1	penicillin	class of antibiotics	4	treatment error
ITEM34	2	acute myocardial infarction	preliminary diagnosis	2	diagnosis
Subtotal of category 1	37	information collection	weighted to 62.4
Subtotal of category 2	19	diagnosis	weighted to 20.8
Subtotal of category 3	48	treatment	weighted to 20.8
Subtotal of category 4	-4	treatment error	-4
SUM	100		100
