# Supplementary material for: Evidence of Construct Validity of Computer-Based Tests for Clinical Reasoning: Instrument Validation Study
Source: JMIR Serious Games. 2021 Nov 9;9(4):e17670. doi: 10.2196/17670 (PMC8663660; doi:10.2196/17670)
Supplement: Multimedia Appendix 2 [file games_v9i4e17670_app2.xlsx]

## Sheet: CMU-CBCRT
Student ID	GRADE	SCORE	SCORE(Weighted)	CATEGORY1	CATEGORY1(Weighted)	CATEGORY2	CATEGORY2(Weighted)	CATEGORY3	CATEGORY3(Weighted)	CATEGORY4	ITEM1	ITEM2	ITEM3	ITEM4	ITEM5	ITEM6	ITEM7	ITEM8	ITEM9	ITEM10	ITEM11	ITEM12	ITEM13	ITEM14	ITEM15	ITEM16	ITEM17	ITEM18	ITEM19	ITEM20	ITEM21	Item22	Item23	Item24	Item25	Item26	Item27	ITEM28	ITEM29	ITEM30	ITEM31	ITEM32	ITEM33	Item34
110501	5	42	57.1174	30	50.5946	2	2.18947	10	4.33333	0	5	0	10	5	0	0	0	10	10	0	0	0	0	0	0	0	0	0	0	0	0	0	0	0	0	1	1	0	0	0	0	0	0	0
110502	5	20	27.8122	10	16.8649	10	10.9474	0	0	0	5	0	0	5	0	0	0	0	0	0	0	0	0	0	0	0	0	0	0	0	0	8	0	0	0	0	0	0	0	0	0	0	0	2
110503	5	62	74.8348	33	55.6541	10	10.9474	19	8.23333	0	5	0	10	5	2	0	3	10	10	0	0	0	0	3	0	4	0	0	0	0	0	8	0	0	0	0	0	0	0	0	0	0	0	2
110504	5	36	41.6727	15	25.2973	11	12.0421	10	4.33333	0	5	0	10	0	0	0	0	10	0	0	0	0	0	0	0	0	0	0	0	0	0	8	0	0	0	0	1	0	0	0	0	0	0	2
110505	5	32	48.0501	22	37.1027	10	10.9474	0	0	0	5	0	10	5	0	0	0	0	0	0	0	0	0	0	0	0	0	0	0	0	0	8	0	0	0	0	0	0	2	0	0	0	0	2
110506	5	56	64.7855	26	43.8486	12	13.1368	18	7.8	0	5	3	10	0	0	0	0	10	10	0	0	0	0	0	0	0	5	0	0	0	0	8	0	1	0	0	1	1	0	0	0	0	0	2
110507	5	49	63.0053	27	45.5351	12	13.1368	10	4.33333	0	5	0	10	0	0	0	0	0	10	0	0	0	0	3	3	4	0	0	0	0	0	8	0	1	0	0	1	0	2	0	0	0	0	2
110508	5	52	54.7325	22	37.1027	7	7.66316	23	9.96667	0	5	3	10	5	0	0	0	10	0	0	0	0	0	3	3	4	0	0	0	0	0	0	5	0	0	1	1	0	2	0	0	0	0	0
110509	5	31	45.7718	20	33.7297	11	12.0421	0	0	0	5	0	10	5	0	0	0	0	0	0	0	0	0	0	0	0	0	0	0	0	0	8	0	1	0	0	0	0	0	0	0	0	0	2
110510	5	26	43.2569	25	42.1622	1	1.09474	0	0	0	0	0	10	5	0	0	0	0	10	0	0	0	0	0	0	0	0	0	0	0	0	0	0	1	0	0	0	0	0	0	0	0	0	0
110511	5	57	66.472	27	45.5351	12	13.1368	18	7.8	0	5	0	10	0	0	0	0	10	10	0	0	0	0	0	3	0	5	0	0	0	0	8	0	1	0	0	1	0	2	0	0	0	0	2
110512	5	35	44.9989	18	30.3568	11	12.0421	6	2.6	0	5	3	10	0	0	0	3	0	0	0	0	0	0	3	0	0	0	0	0	0	0	8	0	1	0	0	0	0	0	0	0	0	0	2
110513	5	24	24.6026	5	8.43243	12	13.1368	7	3.03333	0	5	0	0	0	0	0	0	0	0	0	0	0	0	0	0	4	0	0	3	0	0	8	0	0	0	1	1	0	0	0	0	0	0	2
110514	5	12	20.2378	12	20.2378	0	0	0	0	0	5	0	0	5	0	0	0	0	0	0	0	0	0	0	0	0	0	0	0	0	0	0	0	0	0	0	0	0	2	0	0	0	0	0
110515	5	60	78.0062	32	53.9676	18	19.7053	10	4.33333	0	5	0	10	5	0	0	0	10	10	0	0	0	0	0	0	0	0	0	0	0	0	8	5	1	0	1	1	0	2	0	0	0	0	2
110516	5	10	16.8649	10	16.8649	0	0	0	0	0	5	0	0	5	0	0	0	0	0	0	0	0	0	0	0	0	0	0	0	0	0	0	0	0	0	0	0	0	0	0	0	0	0	0
110517	5	53	70.343	32	53.9676	11	12.0421	10	4.33333	0	5	0	10	5	0	0	0	10	10	0	0	0	0	0	0	0	0	0	0	0	0	8	0	1	0	0	0	0	2	0	0	0	0	2
110518	5	53	70.343	32	53.9676	11	12.0421	10	4.33333	0	5	0	10	5	0	0	0	10	10	0	0	0	0	0	0	0	0	0	0	0	0	8	0	1	0	0	0	0	2	0	0	0	0	2
110519	5	52	69.343	32	53.9676	11	12.0421	10	4.33333	-1	5	0	10	5	0	0	0	10	10	0	0	0	0	0	0	0	0	0	0	0	0	8	0	1	0	0	0	0	2	0	0	-1	0	2
110520	5	67	80.3781	32	53.9676	17	18.6105	18	7.8	0	5	0	10	5	0	0	0	10	10	0	0	0	0	0	3	0	5	0	0	0	0	8	5	1	0	1	0	0	2	0	0	0	0	2
110521	5	41	50.1999	20	33.7297	12	13.1368	10	4.33333	-1	5	0	10	5	0	0	0	10	0	0	0	0	0	0	0	0	0	0	0	0	0	8	0	1	0	0	1	0	0	0	0	0	-1	2
110522	5	50	65.8753	30	50.5946	10	10.9474	10	4.33333	0	5	0	10	5	0	0	0	10	10	0	0	0	0	0	0	0	0	0	0	0	0	8	0	0	0	0	0	0	0	0	0	0	0	2
110523	5	52	69.343	32	53.9676	11	12.0421	10	4.33333	-1	5	0	10	5	0	0	0	10	10	0	0	0	0	0	0	0	0	0	0	0	0	8	0	1	0	0	0	0	2	0	0	0	-1	2
110524	5	37	55.299	25	42.1622	12	13.1368	0	0	0	5	0	10	0	0	0	0	0	10	0	0	0	0	0	0	0	0	0	0	0	0	8	0	1	0	0	1	0	0	0	0	0	0	2
110525	5	41	62.6367	30	50.5946	11	12.0421	0	0	0	5	0	10	5	0	0	0	0	10	0	0	0	0	0	0	0	0	0	0	0	0	8	0	1	0	0	0	0	0	0	0	0	0	2
110526	5	26	38.6176	17	28.6703	10	10.9474	0	0	-1	5	0	10	0	0	0	0	0	0	0	0	0	0	0	0	0	0	0	0	0	0	8	0	0	0	0	0	0	2	0	0	-1	0	2
110527	5	65	74.3595	30	50.5946	13	14.2316	22	9.53333	0	5	0	10	0	0	0	3	10	10	0	0	0	0	3	0	4	5	0	0	0	0	8	0	1	0	1	1	0	2	0	0	0	0	2
110528	5	54	71.4377	32	53.9676	12	13.1368	10	4.33333	0	5	0	10	5	0	0	0	10	10	0	0	0	0	0	0	0	0	0	0	0	0	8	0	1	0	0	1	0	2	0	0	0	0	2
110529	5	30	41.0124	17	28.6703	11	12.0421	3	1.3	-1	5	0	10	0	0	0	0	0	0	0	0	0	0	0	3	0	0	0	0	0	0	8	0	1	0	0	0	0	2	0	0	-1	0	2
110530	5	51	57.5366	23	38.7892	10	10.9474	18	7.8	0	5	0	10	5	0	0	0	10	0	0	0	0	0	3	0	0	5	0	0	0	0	8	0	0	0	0	0	1	2	0	0	0	0	2
110531	5	28	40.7124	17	28.6703	11	12.0421	0	0	0	0	0	10	5	0	0	0	0	0	0	0	0	0	0	0	0	0	0	0	0	0	8	0	1	0	0	0	0	2	0	0	0	0	2
110532	5	53	67.1753	30	50.5946	10	10.9474	13	5.63333	0	5	3	10	0	0	0	3	10	10	0	0	0	0	0	0	0	0	0	0	0	0	8	0	0	0	0	0	0	2	0	0	0	0	2
110533	5	10	13.9061	5	8.43243	5	5.47368	0	0	0	5	0	0	0	0	0	0	0	0	0	0	0	0	0	0	0	0	0	0	0	0	0	5	0	0	0	0	0	0	0	0	0	0	0
110534	5	35	50.1508	20	33.7297	15	16.4211	0	0	0	5	0	10	5	0	0	0	0	0	0	0	0	0	0	0	0	0	0	0	0	0	8	5	0	0	0	0	0	0	0	0	0	0	2
110535	5	33	52.1036	27	45.5351	6	6.56842	0	0	0	5	0	10	0	0	0	0	0	10	0	0	0	0	0	0	0	0	0	0	0	0	0	5	1	0	0	0	0	2	0	0	0	0	0
110536	5	59	71.7595	30	50.5946	13	14.2316	16	6.93333	0	5	0	10	5	0	0	0	10	10	0	0	0	0	3	3	0	0	0	0	0	0	8	0	1	1	1	0	0	0	0	0	0	0	2
110537	5	56	72.2348	33	55.6541	10	10.9474	13	5.63333	0	5	0	10	5	0	0	3	10	10	0	0	0	0	0	0	0	0	0	3	0	0	8	0	0	0	0	0	0	0	0	0	0	0	2
110538	5	49	56.0781	22	37.1027	11	12.0421	16	6.93333	0	5	0	10	5	0	0	0	10	0	0	0	0	0	3	3	0	0	0	0	0	1	8	0	1	0	0	0	1	0	0	0	0	0	2
110539	5	15	25.2973	15	25.2973	0	0	0	0	0	5	0	10	0	0	0	0	0	0	0	0	0	0	0	0	0	0	0	0	0	0	0	0	0	0	0	0	0	0	0	0	0	0	0
110540	5	72	81.8834	32	53.9676	16	17.5158	24	10.4	0	5	3	10	5	2	0	0	10	10	0	0	0	0	0	0	4	5	0	0	0	0	8	5	1	0	0	0	0	2	0	0	0	0	2
110601	6	69	81.1751	33	55.6541	15	16.4211	21	9.1	0	5	3	10	5	0	0	3	10	10	0	0	0	0	0	0	0	5	0	0	3	0	8	5	0	0	0	0	0	0	0	0	0	0	2
110602	6	61	71.9648	30	50.5946	12	13.1368	19	8.23333	0	5	0	10	5	0	0	0	10	10	0	0	0	0	3	0	0	0	0	3	3	0	8	0	0	0	1	1	0	0	0	0	0	0	2
110605	6	46	62.2971	28	47.2216	11	12.0421	7	3.03333	0	5	0	10	0	0	0	3	0	10	0	0	0	0	3	0	4	0	0	0	0	0	8	0	1	0	0	0	0	0	0	0	0	0	2
110606	6	67	79.1249	31	52.2811	17	18.6105	19	8.23333	0	5	0	10	0	0	0	3	10	10	0	0	0	0	0	0	4	5	0	0	0	1	8	5	0	0	1	1	0	2	0	0	0	0	2
110607	6	43	60.9971	28	47.2216	11	12.0421	4	1.73333	0	5	0	10	0	0	0	3	0	10	0	0	0	0	0	0	4	0	0	0	0	0	8	0	1	0	0	0	0	0	0	0	0	0	2
110608	6	64	80.3312	33	55.6541	17	18.6105	14	6.06667	0	5	0	10	5	0	0	3	10	10	0	0	0	0	0	0	4	0	0	0	0	0	8	5	1	0	0	1	0	0	0	0	0	0	2
110609	6	49	56.7395	22	37.1027	12	13.1368	15	6.5	0	5	0	10	5	0	0	0	10	0	0	0	0	0	0	0	0	5	0	0	0	0	8	0	1	1	0	0	0	2	0	0	0	0	2
110610	6	48	56.2366	23	38.7892	10	10.9474	15	6.5	0	0	0	10	0	0	0	3	10	10	0	0	0	0	0	0	0	5	0	0	0	0	8	0	0	0	0	0	0	0	0	0	0	0	2
110611	6	55	66.8585	28	47.2216	12	13.1368	15	6.5	0	0	0	10	5	0	0	3	10	10	0	0	0	0	0	0	0	5	0	0	0	0	8	0	0	0	1	1	0	0	0	0	0	0	2
110613	6	61	71.9648	30	50.5946	12	13.1368	19	8.23333	0	5	0	10	5	0	0	0	10	10	0	0	0	0	0	0	4	5	0	0	0	0	8	0	1	1	0	0	0	0	0	0	0	0	2
110614	6	30	25.8798	5	8.43243	10	10.9474	15	6.5	0	5	0	0	0	0	0	0	10	0	0	0	0	0	0	0	0	5	0	0	0	0	8	0	0	0	0	0	0	0	0	0	0	0	2
110615	6	52	61.799	25	42.1622	12	13.1368	15	6.5	0	5	0	10	0	0	0	0	10	10	0	0	0	0	0	0	0	5	0	0	0	0	8	0	0	0	1	1	0	0	0	0	0	0	2
110616	6	58	71.9179	31	52.2811	12	13.1368	15	6.5	0	5	0	10	5	0	0	0	10	10	0	0	0	0	0	0	0	5	0	0	0	1	8	0	0	0	1	1	0	0	0	0	0	0	2
110617	6	54	56.9917	21	35.4162	11	12.0421	22	9.53333	0	5	0	10	5	0	0	0	10	0	0	0	0	0	0	0	4	5	0	0	3	1	8	0	1	0	0	0	0	0	0	0	0	0	2
110618	6	47	50.1989	18	30.3568	11	12.0421	18	7.8	0	5	0	10	0	0	0	0	10	0	0	0	0	0	0	0	0	5	0	0	3	1	8	0	0	0	1	0	0	2	0	0	0	0	2
110621	6	56	69.1367	30	50.5946	11	12.0421	15	6.5	0	5	0	10	5	0	0	0	10	10	0	0	0	0	0	0	0	5	0	0	0	0	8	0	1	0	0	0	0	0	0	0	0	0	2
110622	6	49	71.116	34	57.3405	11	12.0421	4	1.73333	0	5	0	10	5	0	0	3	0	10	0	0	0	0	0	0	4	0	0	0	0	0	8	0	0	1	0	0	1	0	0	0	0	0	2
110623	6	52	69.2483	32	53.9676	10	10.9474	10	4.33333	0	5	0	10	5	0	0	0	10	10	0	0	0	0	0	0	0	0	0	0	0	1	8	0	0	0	0	0	1	0	0	0	0	0	2
110702	7	57	71.4149	32	53.9676	10	10.9474	15	6.5	0	5	0	10	5	0	0	0	10	10	0	0	0	0	0	0	0	5	0	0	0	0	8	0	0	0	0	0	0	2	0	0	0	0	2
110703	7	64	74.4483	32	53.9676	10	10.9474	22	9.53333	0	5	3	10	5	0	0	0	10	10	0	0	0	0	0	0	4	5	0	0	0	0	8	0	0	0	0	0	0	2	0	0	0	0	2
110704	7	56	65.969	28	47.2216	10	10.9474	18	7.8	0	5	0	10	0	0	0	0	10	10	0	0	0	0	0	0	0	5	0	0	3	0	8	0	0	0	0	0	1	2	0	0	0	0	2
110705	7	55	59.2699	23	38.7892	10	10.9474	22	9.53333	0	5	0	10	5	0	0	3	10	0	0	0	0	0	0	0	4	5	0	0	3	0	8	0	0	0	0	0	0	0	0	0	0	0	2
110706	7	40	52.9789	20	33.7297	16	17.5158	4	1.73333	0	5	0	10	5	0	0	0	0	0	0	0	0	0	0	0	4	0	0	0	0	0	8	5	1	0	0	0	0	0	0	0	0	0	2
110709	7	51	67.5618	31	52.2811	10	10.9474	10	4.33333	0	5	3	10	5	0	0	0	0	10	0	0	0	0	3	0	4	0	0	0	0	1	8	0	0	0	0	0	0	0	0	0	0	0	2
110710	7	53	71.1437	30	50.5946	16	17.5158	7	3.03333	0	5	3	10	5	0	0	0	0	10	0	0	0	0	0	0	4	0	0	0	0	0	8	5	1	0	0	0	0	0	0	0	0	0	2
110801	8	42	64.3232	31	52.2811	11	12.0421	0	0	0	5	0	10	5	0	0	0	0	10	0	0	0	0	0	0	0	0	0	0	0	1	8	0	1	0	0	0	0	0	0	0	0	0	2
110802	8	50	70.2962	33	55.6541	11	12.0421	6	2.6	0	5	3	10	5	0	0	3	0	10	0	0	0	0	3	0	0	0	0	0	0	0	8	0	1	0	0	0	0	0	0	0	0	0	2
200501	5	65	76.9355	31	52.2811	15	16.4211	19	8.23333	0	5	0	10	5	2	0	0	10	10	0	0	0	0	0	3	4	0	0	0	0	0	8	5	0	0	0	0	1	0	0	0	0	0	2
200502	5	50	61.5241	26	43.8486	11	12.0421	13	5.63333	0	5	0	10	0	0	0	0	10	10	0	0	0	0	0	0	0	0	0	0	3	1	8	0	1	0	0	0	0	0	0	0	0	0	2
200503	5	38	54.4095	25	42.1622	10	10.9474	3	1.3	0	5	3	10	0	0	0	0	0	10	0	0	0	0	0	0	0	0	0	0	0	0	8	0	0	0	0	0	0	0	0	0	0	0	2
200504	5	49	57.3313	23	38.7892	11	12.0421	15	6.5	0	5	0	10	5	0	0	0	10	0	0	0	0	0	0	0	0	5	0	0	0	1	8	0	1	0	0	0	0	2	0	0	0	0	2
200505	5	52	65.1405	34	57.3405	0	0	18	7.8	0	5	3	10	5	0	0	3	10	10	0	0	0	0	0	0	0	5	0	0	0	1	0	0	0	0	0	0	0	0	0	0	0	0	0
200506	5	70	77.1179	31	52.2811	12	13.1368	27	11.7	0	5	3	10	5	0	0	0	10	10	0	0	0	0	3	3	0	5	0	0	3	1	8	0	0	0	1	1	0	0	0	0	0	0	2
200507	5	65	72.3753	30	50.5946	10	10.9474	25	10.8333	0	5	0	10	5	0	0	0	10	10	0	0	0	0	3	0	4	5	0	0	3	0	8	0	0	0	0	0	0	0	0	0	0	0	2
200508	5	77	87.0784	36	60.7135	13	14.2316	28	12.1333	0	5	3	10	5	0	0	3	10	10	0	0	0	0	3	0	4	5	0	0	3	1	8	0	1	0	1	1	0	2	0	0	0	0	2
200509	5	55	73.1242	33	55.6541	12	13.1368	10	4.33333	0	5	3	10	5	0	0	0	0	10	0	0	0	0	0	0	4	0	0	0	3	1	8	0	1	1	0	0	0	2	0	0	0	0	2
200510	5	68	76.9377	32	53.9676	12	13.1368	25	10.8333	-1	5	3	10	5	0	0	0	10	10	0	0	0	0	0	0	4	5	0	0	3	0	8	0	0	0	1	1	0	2	0	0	0	-1	2
200511	5	63	76.5909	33	55.6541	12	13.1368	18	7.8	0	5	3	10	5	0	0	3	10	10	0	0	0	0	0	0	0	5	0	0	0	0	8	0	0	0	1	1	0	0	0	0	0	0	2
200512	5	50	55.9197	21	35.4162	12	13.1368	17	7.36667	0	5	3	10	5	0	0	0	10	0	0	0	0	0	0	0	4	0	0	0	0	0	8	0	0	0	1	1	1	0	0	0	0	0	2
200513	5	78	85.5972	35	59.027	12	13.1368	31	13.4333	0	5	3	10	5	0	0	3	10	10	0	0	0	0	3	0	4	5	0	3	3	1	8	0	0	1	1	0	1	0	0	0	0	0	2
200514	5	59	57.3134	19	32.0432	12	13.1368	28	12.1333	0	5	3	10	0	0	0	0	10	0	0	0	0	0	0	3	4	5	0	0	3	1	8	0	1	0	1	0	1	2	0	0	0	0	2
200515	5	62	75.4962	33	55.6541	11	12.0421	18	7.8	0	5	3	10	5	0	0	0	10	10	0	0	0	0	0	0	0	5	0	0	0	0	8	0	1	0	0	0	1	2	0	0	0	0	2
200516	5	53	70.343	32	53.9676	11	12.0421	10	4.33333	0	5	3	10	5	0	0	0	0	10	0	0	0	0	0	0	4	0	0	0	3	0	8	0	0	0	0	1	0	2	0	0	0	0	2
200517	5	15	19.3798	5	8.43243	10	10.9474	0	0	0	5	0	0	0	0	0	0	0	0	0	0	0	0	0	0	0	0	0	0	0	0	8	0	0	0	0	0	0	0	0	0	0	0	2
200601	6	59	76.1107	34	57.3405	12	13.1368	13	5.63333	0	5	3	10	5	0	0	3	10	10	0	0	0	0	0	0	0	0	0	0	0	1	8	0	0	0	1	1	0	0	0	0	0	0	2
200602	6	56	74.219	33	55.6541	13	14.2316	10	4.33333	0	5	0	10	5	0	0	3	10	10	0	0	0	0	0	0	0	0	0	0	0	0	8	0	1	0	1	1	0	0	0	0	0	0	2
200603	6	61	78.8919	35	59.027	13	14.2316	13	5.63333	0	5	3	10	5	0	0	3	10	10	0	0	0	0	0	0	0	0	0	0	0	0	8	0	1	1	0	1	0	2	0	0	0	0	2
200604	6	54	72.6909	33	55.6541	12	13.1368	9	3.9	0	5	0	10	5	0	0	0	0	10	0	0	0	0	3	0	0	0	0	3	3	0	8	0	0	0	1	1	1	2	0	0	0	0	2
200605	6	47	68.4044	32	53.9676	12	13.1368	3	1.3	0	5	3	10	5	0	0	0	0	10	0	0	0	0	0	0	0	0	0	0	0	0	8	0	1	0	0	1	0	2	0	0	0	0	2
200606	6	34	47.0718	20	33.7297	11	12.0421	3	1.3	0	5	3	10	5	0	0	0	0	0	0	0	0	0	0	0	0	0	0	0	0	0	8	0	1	0	0	0	0	0	0	0	0	0	2
200607	6	44	63.9367	30	50.5946	11	12.0421	3	1.3	0	5	0	10	5	0	0	0	0	10	0	0	0	0	3	0	0	0	0	0	0	0	8	0	1	0	0	0	0	0	0	0	0	0	2
200608	6	56	69.1367	30	50.5946	11	12.0421	15	6.5	0	5	0	10	5	0	0	0	10	10	0	0	0	0	0	0	0	5	0	0	0	0	8	0	0	0	0	1	0	0	0	0	0	0	2
200609	6	54	65.7637	28	47.2216	11	12.0421	15	6.5	0	5	0	10	0	0	0	3	10	10	0	0	0	0	0	0	0	5	0	0	0	0	8	0	1	0	0	0	0	0	0	0	0	0	2
200610	6	74	83.2025	35	59.027	11	12.0421	28	12.1333	0	5	3	10	5	0	0	3	10	10	0	0	0	0	3	0	4	5	0	3	0	0	8	0	1	0	0	0	0	2	0	0	0	0	2
200611	6	47	58.3095	25	42.1622	10	10.9474	12	5.2	0	5	3	10	0	2	0	0	0	10	0	0	0	0	3	0	4	0	0	0	0	0	8	0	0	0	0	0	0	0	0	0	0	0	2
200612	6	55	74.3077	35	59.027	10	10.9474	10	4.33333	0	5	3	10	5	0	0	3	0	10	0	0	0	0	3	0	4	0	0	0	0	0	8	0	0	0	0	0	0	2	0	0	0	0	2
200613	6	38	53.3208	23	38.7892	13	14.2316	3	1.3	-1	5	3	10	5	0	0	3	0	0	0	0	0	0	0	0	0	0	0	0	0	0	8	0	1	1	1	0	0	0	0	0	0	-1	2
200614	6	41	54.4564	24	40.4757	10	10.9474	7	3.03333	0	5	3	10	5	0	0	3	0	0	0	0	0	0	0	0	4	0	0	0	0	1	8	0	0	0	0	0	0	0	0	0	0	0	2
200615	6	65	78.85	32	53.9676	16	17.5158	17	7.36667	0	5	3	10	0	0	0	3	10	10	0	0	0	0	0	0	4	0	0	0	0	1	8	5	0	0	0	1	1	2	0	0	0	0	2
200616	6	42	63.7314	30	50.5946	12	13.1368	0	0	0	5	0	10	5	0	0	0	0	10	0	0	0	0	0	0	0	0	0	0	0	0	8	0	0	0	1	1	0	0	0	0	0	0	2
200617	6	55	69.3648	30	50.5946	12	13.1368	13	5.63333	0	5	3	10	5	0	0	0	10	10	0	0	0	0	0	0	0	0	0	0	0	0	8	0	0	0	1	1	0	0	0	0	0	0	2
200618	6	56	60.9564	24	40.4757	10	10.9474	22	9.53333	0	5	0	10	5	0	0	3	10	0	0	0	0	0	0	0	4	5	0	0	3	1	8	0	0	0	0	0	0	0	0	0	0	0	2
200619	6	64	76.3628	33	55.6541	11	12.0421	20	8.66667	0	5	3	10	5	0	0	3	10	10	0	0	0	0	0	0	4	0	0	0	3	0	8	0	0	0	0	1	0	0	0	0	0	0	2
200620	6	63	64.6511	24	40.4757	11	12.0421	28	12.1333	0	5	3	10	5	0	0	3	10	0	0	0	0	0	3	0	4	5	0	0	3	1	8	0	0	0	1	0	0	0	0	0	0	0	2
200621	6	53	69.7513	31	52.2811	12	13.1368	10	4.33333	0	5	0	10	5	0	0	0	10	10	0	0	0	0	0	0	0	0	0	0	0	1	8	0	0	0	1	1	0	0	0	0	0	0	2
200622	6	45	61.2023	28	47.2216	10	10.9474	7	3.03333	0	5	3	10	0	0	0	3	0	10	0	0	0	0	0	0	4	0	0	0	0	0	8	0	0	0	0	0	0	0	0	0	0	0	2
200624	6	44	58.3323	25	42.1622	12	13.1368	7	3.03333	0	5	3	10	0	0	0	0	0	10	0	0	0	0	0	0	4	0	0	0	0	0	8	0	0	0	1	1	0	0	0	0	0	0	2
200625	6	52	60.4762	25	42.1622	10	10.9474	17	7.36667	0	5	0	10	0	0	0	0	10	10	0	0	0	0	0	3	4	0	0	0	0	0	8	0	0	0	0	0	0	0	0	0	0	0	2
200626	6	38	50.6501	22	37.1027	10	10.9474	6	2.6	0	5	3	10	5	0	0	0	0	0	0	0	0	0	0	0	0	0	0	0	3	0	8	0	0	0	0	0	0	2	0	0	0	0	2
200627	6	60	69.93	34	57.3405	2	2.18947	24	10.4	0	5	3	10	5	2	0	0	10	10	0	0	0	0	0	0	4	5	0	0	0	1	0	0	1	0	1	0	1	2	0	0	0	0	0
200628	6	53	63.4158	27	45.5351	10	10.9474	16	6.93333	0	5	3	10	0	0	0	0	10	10	0	0	0	0	0	0	0	0	0	3	0	1	8	0	0	0	0	0	1	0	0	0	0	0	2
200629	6	66	72.8783	29	48.9081	12	13.1368	25	10.8333	0	5	3	10	0	0	0	3	10	10	0	0	0	0	0	0	4	5	0	3	0	1	8	0	1	0	1	0	0	0	0	0	0	0	2
200630	6	50	74.0556	36	60.7135	11	12.0421	3	1.3	0	5	0	10	5	0	0	3	0	10	0	0	0	0	0	0	0	0	0	3	0	1	8	0	1	0	0	0	0	2	0	0	0	0	2
200631	6	52	68.0648	30	50.5946	12	13.1368	10	4.33333	0	5	3	10	5	0	0	0	0	10	0	0	0	0	0	0	4	0	0	0	3	0	8	0	1	0	0	1	0	0	0	0	0	0	2
200632	6	65	76.1348	33	55.6541	10	10.9474	22	9.53333	0	5	0	10	5	0	0	0	10	10	0	0	0	0	0	0	4	5	0	0	3	1	8	0	0	0	0	0	0	2	0	0	0	0	2
200633	6	58	69.342	30	50.5946	10	10.9474	18	7.8	0	5	3	10	5	0	0	0	10	10	0	0	0	0	0	0	0	5	0	0	0	0	8	0	0	0	0	0	0	0	0	0	0	0	2
200634	6	53	59.1343	22	37.1027	13	14.2316	18	7.8	0	5	3	10	5	0	0	0	10	0	0	0	0	0	0	0	0	5	0	0	0	0	8	0	1	0	1	1	0	2	0	0	0	0	2
200635	6	41	57.0323	25	42.1622	12	13.1368	4	1.73333	0	5	0	10	0	0	0	0	0	10	0	0	0	0	0	0	4	0	0	0	0	0	8	0	1	0	0	1	0	0	0	0	0	0	2
200636	6	43	66.6014	33	55.6541	10	10.9474	0	0	0	5	0	10	5	0	0	3	0	10	0	0	0	0	0	0	0	0	0	0	0	0	8	0	0	0	0	0	0	0	0	0	0	0	2
200637	6	48	68.3156	30	50.5946	15	16.4211	3	1.3	0	5	3	10	5	0	0	0	0	10	0	0	0	0	0	0	0	0	0	0	0	0	8	5	0	0	0	0	0	0	0	0	0	0	2
200638	6	52	71.8242	33	55.6541	12	13.1368	7	3.03333	0	5	3	10	5	0	0	3	0	10	0	0	0	0	0	0	4	0	0	0	0	0	8	0	0	0	1	1	0	0	0	0	0	0	2
200639	6	34	48.5685	27	45.5351	0	0	7	3.03333	0	5	3	10	0	0	0	0	0	10	0	0	0	0	0	0	4	0	0	0	0	0	0	0	0	0	0	0	0	2	0	0	0	0	0
200640	6	28	39.7027	22	37.1027	0	0	6	2.6	0	5	3	10	5	0	0	0	0	0	0	0	0	0	3	0	0	0	0	0	0	0	0	0	0	0	0	0	0	2	0	0	0	0	0
200641	6	62	76.7493	34	57.3405	11	12.0421	17	7.36667	0	5	3	10	5	0	0	3	10	10	0	0	0	0	0	0	4	0	0	0	0	1	8	0	0	0	0	1	0	0	0	0	0	0	2
200642	6	37	53.5238	22	37.1027	15	16.4211	0	0	0	5	0	10	5	0	0	0	0	0	0	0	0	0	0	0	0	0	0	0	0	0	8	5	0	0	0	0	0	2	0	0	0	0	2
200701	7	35	51.926	23	38.7892	12	13.1368	0	0	0	5	0	10	5	0	0	3	0	0	0	0	0	0	0	0	0	0	0	0	0	0	8	0	1	0	1	0	0	0	0	0	0	0	2
200702	7	28	41.3041	18	30.3568	10	10.9474	0	0	0	5	0	10	0	0	0	3	0	0	0	0	0	0	0	0	0	0	0	0	0	0	8	0	0	0	0	0	0	0	0	0	0	0	2
200703	7	52	68.6565	31	52.2811	11	12.0421	10	4.33333	0	5	3	10	5	0	0	0	0	10	0	0	0	0	0	0	4	0	0	0	3	1	8	0	1	0	0	0	0	0	0	0	0	0	2
200704	7	59	67.9304	28	47.2216	11	12.0421	20	8.66667	0	5	0	10	0	0	0	0	10	10	0	0	0	0	0	3	4	0	0	0	3	0	8	0	1	0	0	0	1	2	0	0	0	0	2
200705	7	45	60.6106	27	45.5351	11	12.0421	7	3.03333	0	5	3	10	0	0	0	0	0	10	0	0	0	0	0	0	4	0	0	0	0	1	8	0	1	0	0	0	1	0	0	0	0	0	2
200706	7	57	73.3295	33	55.6541	11	12.0421	13	5.63333	0	5	3	10	5	0	0	3	10	10	0	0	0	0	0	0	0	0	0	0	0	0	8	0	0	0	1	0	0	0	0	0	0	0	2
200707	7	38	58.169	28	47.2216	10	10.9474	0	0	0	5	0	10	0	0	0	3	0	10	0	0	0	0	0	0	0	0	0	0	0	0	8	0	0	0	0	0	0	0	0	0	0	0	2
200713	7	51	70.7295	33	55.6541	11	12.0421	7	3.03333	0	5	3	10	5	0	0	0	0	10	0	0	0	0	0	0	4	0	0	0	0	1	8	0	0	0	0	1	0	2	0	0	0	0	2
200714	7	72	86.2346	36	60.7135	15	16.4211	21	9.1	0	5	0	10	5	0	0	3	10	10	0	0	0	0	0	3	0	5	0	0	3	1	8	5	0	0	0	0	0	2	0	0	0	0	2
200715	7	71	82.5639	35	59.027	12	13.1368	24	10.4	0	5	0	10	5	0	0	3	10	10	0	0	0	0	3	3	0	5	0	0	3	0	8	0	1	0	0	1	0	2	0	0	0	0	2
200716	7	70	78.8235	35	59.027	7	7.66316	28	12.1333	0	5	0	10	5	0	0	3	10	10	0	0	0	0	3	0	4	5	0	3	3	0	0	5	0	0	1	1	0	2	0	0	0	0	0
200717	7	31	44.3794	21	35.4162	7	7.66316	3	1.3	0	5	0	0	5	0	0	0	0	10	0	0	0	0	0	0	0	0	0	0	3	0	0	5	0	0	1	1	1	0	0	0	0	0	0
200718	7	58	72.649	30	50.5946	15	16.4211	13	5.63333	0	5	0	10	5	0	0	0	10	10	0	0	0	0	0	0	0	0	0	0	3	0	8	5	0	0	0	0	0	0	0	0	0	0	2
200719	7	64	70.6888	29	48.9081	10	10.9474	25	10.8333	0	5	3	10	0	0	0	0	10	10	0	0	0	0	0	0	4	5	0	0	3	1	8	0	0	0	0	0	1	2	0	0	0	0	2
200720	7	63	67.2271	25	42.1622	13	14.2316	25	10.8333	0	5	3	10	0	0	0	0	10	10	0	0	0	0	0	0	4	5	0	0	3	0	8	0	1	0	1	1	0	0	0	0	0	0	2
200721	7	63	83.6574	36	60.7135	17	18.6105	10	4.33333	0	5	0	10	5	0	0	3	0	10	0	0	0	0	3	0	4	0	0	0	3	1	8	5	0	0	1	1	0	2	0	0	0	0	2
200801	8	67	79.5774	34	57.3405	12	13.1368	21	9.1	0	5	3	10	5	0	0	3	10	10	0	0	0	0	0	0	0	5	0	0	3	1	8	0	0	0	1	1	0	0	0	0	0	0	2
200802	8	74	82.6107	34	57.3405	12	13.1368	28	12.1333	0	5	3	10	5	0	0	3	10	10	0	0	0	0	3	0	4	5	0	0	3	0	8	0	1	0	0	1	1	0	0	0	0	0	2
200803	8	61	72.4172	33	55.6541	7	7.66316	21	9.1	0	5	3	10	5	0	0	3	10	10	0	0	0	0	0	0	0	5	0	0	3	0	0	5	0	0	1	1	0	0	0	0	0	0	0
200805	8	30	41.8922	22	37.1027	2	2.18947	6	2.6	0	5	3	10	5	0	0	0	0	0	0	0	0	0	0	0	0	0	0	0	3	0	0	0	0	0	1	1	0	2	0	0	0	0	0
200806	8	50	73.4639	35	59.027	12	13.1368	3	1.3	0	5	0	10	5	0	0	3	0	10	0	0	0	0	0	0	0	0	0	0	3	0	8	0	1	0	0	1	0	2	0	0	0	0	2
200807	8	54	71.4377	32	53.9676	12	13.1368	10	4.33333	0	5	3	10	5	0	0	0	0	10	0	0	0	0	0	0	4	0	0	0	3	0	8	0	0	0	1	1	0	2	0	0	0	0	2
200808	8	51	73.3751	33	55.6541	15	16.4211	3	1.3	0	5	3	10	5	0	0	0	0	10	0	0	0	0	0	0	0	0	0	0	0	1	8	5	0	0	0	0	0	2	0	0	0	0	2
200809	8	47	68.4044	32	53.9676	12	13.1368	3	1.3	0	5	3	10	5	0	0	0	0	10	0	0	0	0	0	0	0	0	0	0	0	0	8	0	0	0	1	1	0	2	0	0	0	0	2
200810	8	57	73.9909	33	55.6541	12	13.1368	12	5.2	0	5	0	10	5	2	0	3	0	10	0	0	0	0	3	0	4	0	0	0	3	0	8	0	0	0	1	1	0	0	0	0	0	0	2
200813	8	50	73.3942	36	60.7135	10	10.9474	4	1.73333	0	5	0	10	5	0	0	3	0	10	0	0	0	0	0	0	4	0	0	0	0	1	8	0	0	0	0	0	0	2	0	0	0	0	2
200814	8	59	76.7025	35	59.027	11	12.0421	13	5.63333	0	5	3	10	5	0	0	3	10	10	0	0	0	0	0	0	0	0	0	0	0	0	8	0	1	0	0	0	0	2	0	0	0	0	2
200815	8	58	78.1837	36	60.7135	12	13.1368	10	4.33333	0	5	0	10	5	0	0	3	10	10	0	0	0	0	0	0	0	0	0	0	0	1	8	0	0	1	0	1	0	2	0	0	0	0	2
200816	8	66	74.0618	31	52.2811	10	10.9474	25	10.8333	0	5	3	10	5	0	0	0	10	10	0	0	0	0	0	0	4	5	0	0	3	1	8	0	0	0	0	0	0	0	0	0	0	0	2
200817	8	72	80.6302	31	52.2811	16	17.5158	25	10.8333	0	5	3	10	5	0	0	0	10	10	0	0	0	0	0	0	4	5	0	0	3	1	8	5	0	0	1	0	0	0	0	0	0	0	2
200818	8	49	72.3691	35	59.027	11	12.0421	3	1.3	0	5	0	10	5	0	0	3	0	10	0	0	0	0	0	0	0	0	0	0	3	0	8	0	0	0	0	1	0	2	0	0	0	0	2
200819	8	49	72.3691	35	59.027	11	12.0421	3	1.3	0	5	0	10	5	0	0	3	0	10	0	0	0	0	0	0	0	0	0	0	3	0	8	0	0	0	0	1	0	2	0	0	0	0	2
200820	8	39	55.8174	30	50.5946	2	2.18947	7	3.03333	0	5	0	10	0	0	0	3	0	10	0	0	0	0	0	0	4	0	0	0	3	0	0	0	0	0	1	1	0	2	0	0	0	0	0
200821	8	63	73.1446	35	59.027	3	3.28421	25	10.8333	0	5	3	10	5	0	0	3	10	10	0	0	0	0	0	0	4	5	0	0	3	0	0	0	1	0	1	1	0	2	0	0	0	0	0
221501	5	57	69.57	30	50.5946	11	12.0421	16	6.93333	0	5	3	10	5	0	0	0	10	10	0	0	0	0	0	0	0	0	0	0	3	0	8	0	0	0	0	1	0	0	0	0	0	0	2
221502	5	33	53.8788	30	50.5946	3	3.28421	0	0	0	5	0	10	5	0	0	0	0	10	0	0	0	0	0	0	0	0	0	0	0	0	0	0	1	0	1	1	0	0	0	0	0	0	0
221503	5	28	42.2787	23	38.7892	2	2.18947	3	1.3	0	5	3	10	5	0	0	3	0	0	0	0	0	0	0	0	0	0	0	0	0	0	0	0	1	0	0	1	0	0	0	0	0	0	0
221504	5	53	57.8115	22	37.1027	11	12.0421	20	8.66667	0	5	0	10	5	0	0	0	10	0	0	0	0	4	3	3	0	0	0	0	0	0	8	0	1	0	0	0	0	2	0	0	0	0	2
221505	5	42	58.3009	32	53.9676	0	0	10	4.33333	0	5	0	10	5	0	0	0	10	10	0	0	0	0	0	0	0	0	0	0	0	0	0	0	0	0	0	0	0	2	0	0	0	0	0
221506	5	57	74.1302	31	52.2811	16	17.5158	10	4.33333	0	5	0	10	5	0	0	0	0	10	0	0	0	0	3	3	4	0	0	0	0	0	8	5	0	0	0	1	1	0	0	0	0	0	2
221507	5	46	58.5376	25	42.1622	11	12.0421	10	4.33333	0	5	0	10	0	0	0	0	10	10	0	0	0	0	0	0	0	0	0	0	0	0	8	0	1	0	0	0	0	0	0	0	0	0	2
221508	5	38	48.8052	20	33.7297	11	12.0421	7	3.03333	0	5	3	10	5	0	0	0	0	0	0	0	0	0	0	0	4	0	0	0	0	0	8	0	1	0	0	0	0	0	0	0	0	0	2
221509	5	36	54.2043	25	42.1622	11	12.0421	0	0	0	5	0	10	0	0	0	0	0	10	0	0	0	0	0	0	0	0	0	0	0	0	8	0	1	0	0	0	0	0	0	0	0	0	2
221510	5	20	27.8122	10	16.8649	10	10.9474	0	0	0	5	0	0	5	0	0	0	0	0	0	0	0	0	0	0	0	0	0	0	0	0	8	0	0	0	0	0	0	0	0	0	0	0	2
221511	5	32	46.8666	20	33.7297	12	13.1368	0	0	0	5	0	10	5	0	0	0	0	0	0	0	0	0	0	0	0	0	0	0	0	0	8	0	1	1	0	0	0	0	0	0	0	0	2
221512	5	20	33.7297	20	33.7297	0	0	0	0	0	5	0	10	5	0	0	0	0	0	0	0	0	0	0	0	0	0	0	0	0	0	0	0	0	0	0	0	0	0	0	0	0	0	0
221513	5	29	32.0254	15	25.2973	1	1.09474	13	5.63333	0	5	0	10	0	0	0	0	10	0	0	0	0	0	0	0	0	0	0	3	0	0	0	0	0	0	0	1	0	0	0	0	0	0	0
221514	5	49	62.7963	30	50.5946	6	6.56842	13	5.63333	0	5	3	10	5	0	0	0	10	10	0	0	0	0	0	0	0	0	0	0	0	0	0	5	1	0	0	0	0	0	0	0	0	0	0
221515	5	41	62.6367	30	50.5946	11	12.0421	0	0	0	5	0	10	5	0	0	0	0	10	0	0	0	0	0	0	0	0	0	0	0	0	8	0	0	0	1	0	0	0	0	0	0	0	2
221516	5	41	58.8772	27	45.5351	11	12.0421	3	1.3	0	5	3	10	0	0	0	0	0	10	0	0	0	0	0	0	0	0	0	0	0	0	8	0	1	0	0	0	0	2	0	0	0	0	2
221517	5	34	50.2395	22	37.1027	12	13.1368	0	0	0	5	0	0	5	0	0	0	0	10	0	0	0	0	0	0	0	0	0	0	0	0	8	0	1	0	0	1	0	2	0	0	0	0	2
221518	5	30	44.6771	20	33.7297	10	10.9474	0	0	0	5	0	10	5	0	0	0	0	0	0	0	0	0	0	0	0	0	0	0	0	0	8	0	0	0	0	0	0	0	0	0	0	0	2
221519	5	53	70.343	32	53.9676	11	12.0421	10	4.33333	0	5	0	10	5	0	0	0	10	10	0	0	0	0	0	0	0	0	0	0	0	0	8	0	1	0	0	0	0	2	0	0	0	0	2
221520	5	31	45.7718	20	33.7297	11	12.0421	0	0	0	5	0	10	5	0	0	0	0	0	0	0	0	0	0	0	0	0	0	0	0	0	8	0	1	0	0	0	0	0	0	0	0	0	2
221601	6	40	49.2194	17	28.6703	16	17.5158	7	3.03333	0	5	3	10	0	0	0	0	0	0	0	0	0	0	0	0	4	0	0	0	0	0	8	5	0	0	0	1	0	2	0	0	0	0	2
221602	6	44	67.6962	33	55.6541	11	12.0421	0	0	0	5	0	10	5	0	0	0	0	10	0	0	0	0	0	0	0	0	0	0	0	1	8	0	1	0	0	0	0	2	0	0	0	0	2
221603	6	71	85.0702	37	62.4	12	13.1368	22	9.53333	0	5	3	10	5	2	0	3	10	10	0	0	0	0	0	0	4	0	0	0	3	1	8	0	1	0	0	1	1	2	0	0	0	0	2
221604	6	62	71.0753	30	50.5946	10	10.9474	22	9.53333	0	5	3	10	5	0	0	0	10	10	0	0	0	4	0	0	0	5	0	0	0	0	8	0	0	0	0	0	0	0	0	0	0	0	2
221605	6	67	82.3177	34	57.3405	17	18.6105	17	7.36667	-1	5	3	10	5	0	0	3	10	10	0	0	0	4	0	0	0	0	0	0	0	0	8	5	1	0	1	0	1	0	0	0	-1	0	2
221606	6	43	66.0097	32	53.9676	11	12.0421	0	0	0	5	0	10	5	0	0	0	0	10	0	0	0	0	0	0	0	0	0	0	0	0	8	0	1	0	0	0	0	2	0	0	0	0	2
221607	6	49	67.3565	31	52.2811	11	12.0421	7	3.03333	0	5	3	10	0	0	0	3	0	10	0	0	0	0	0	0	4	0	0	0	0	1	8	0	0	0	0	1	0	2	0	0	0	0	2
221608	6	21	25.9482	5	8.43243	16	17.5158	0	0	0	5	0	0	0	0	0	0	0	0	0	0	0	0	0	0	0	0	0	0	0	0	8	5	1	0	0	0	0	0	0	0	0	0	2
221609	6	33	44.3757	24	40.4757	0	0	9	3.9	0	5	3	10	5	2	0	3	0	0	0	0	0	0	0	0	4	0	0	0	0	1	0	0	0	0	0	0	0	0	0	0	0	0	0
221610	6	44	68.2879	34	57.3405	10	10.9474	0	0	0	5	0	10	5	0	0	3	0	10	0	0	0	0	0	0	0	0	0	0	0	1	8	0	0	0	0	0	0	0	0	0	0	0	2
221612	6	35	49.3501	22	37.1027	10	10.9474	3	1.3	0	5	3	0	5	0	0	0	0	10	0	0	0	0	0	0	0	0	0	0	0	0	8	0	0	0	0	0	0	2	0	0	0	0	2
221613	6	57	72.7377	32	53.9676	12	13.1368	13	5.63333	0	5	3	10	5	0	0	0	10	10	0	0	0	0	0	0	0	0	0	0	0	0	8	0	0	0	1	1	0	2	0	0	0	0	2
221614	6	32	43.6989	18	30.3568	11	12.0421	3	1.3	0	5	3	10	0	0	0	3	0	0	0	0	0	0	0	0	0	0	0	0	0	0	8	0	0	0	1	0	0	0	0	0	0	0	2
221615	6	56	67.9532	28	47.2216	13	14.2316	15	6.5	0	5	0	10	0	0	0	3	10	10	0	0	0	0	0	0	0	5	0	0	0	0	8	0	1	0	1	1	0	0	0	0	0	0	2
221616	6	53	69.1595	30	50.5946	13	14.2316	10	4.33333	0	5	0	10	5	0	0	0	0	10	0	0	0	0	3	0	4	0	0	0	3	0	8	0	1	0	1	1	0	0	0	0	0	0	2
221617	6	32	43.1071	17	28.6703	12	13.1368	3	1.3	0	5	3	10	0	0	0	0	0	0	0	0	0	0	0	0	0	0	0	0	0	0	8	0	0	0	1	1	0	2	0	0	0	0	2
221618	6	41	59.7821	33	55.6541	1	1.09474	7	3.03333	0	5	3	10	5	0	0	3	0	10	0	0	0	0	0	0	4	0	0	0	0	0	0	0	1	0	0	0	0	0	0	0	0	0	0
221619	6	49	70.4546	34	57.3405	10	10.9474	5	2.16667	0	5	3	10	5	2	0	3	0	10	0	0	0	0	0	0	0	0	0	0	0	1	8	0	0	0	0	0	0	0	0	0	0	0	2
221620	6	28	37.8578	20	33.7297	1	1.09474	7	3.03333	0	5	3	10	5	0	0	0	0	0	0	0	0	0	0	0	4	0	0	0	0	0	0	0	0	0	0	1	0	0	0	0	0	0	0
221701	7	61	73.2179	31	52.2811	12	13.1368	18	7.8	0	5	3	10	5	0	0	0	10	10	0	0	0	0	0	0	0	5	0	0	0	1	8	0	1	0	1	0	0	0	0	0	0	0	2
221702	7	47	68.9962	33	55.6541	11	12.0421	3	1.3	0	5	0	10	5	0	0	3	0	10	0	0	0	0	3	0	0	0	0	0	0	0	8	0	1	0	0	0	0	0	0	0	0	0	2
221703	7	51	66.5872	26	43.8486	18	19.7053	7	3.03333	0	5	3	0	5	0	0	3	0	10	0	0	0	0	0	0	4	0	0	0	0	1	8	5	1	0	1	1	0	2	0	0	0	0	2
221705	7	62	70.4835	29	48.9081	11	12.0421	22	9.53333	0	5	0	10	0	0	0	3	10	10	0	0	0	0	3	0	4	5	0	0	0	1	8	0	0	0	0	1	0	0	0	0	0	0	2
221706	7	60	69.8604	35	59.027	0	0	25	10.8333	0	5	3	10	5	0	0	3	10	10	0	0	0	0	0	0	4	5	0	0	3	0	0	0	0	0	0	0	0	2	0	0	0	0	0
221707	7	53	72.1879	34	57.3405	10	10.9474	9	3.9	0	5	3	10	5	2	0	3	0	10	0	0	0	0	0	0	4	0	0	0	0	1	8	0	0	0	0	0	0	0	0	0	0	0	2
221708	7	51	67.6314	30	50.5946	12	13.1368	9	3.9	0	5	3	10	5	2	0	0	0	10	0	0	0	0	0	0	4	0	0	0	0	0	8	0	1	0	1	0	0	0	0	0	0	0	2
221709	7	74	80.0348	33	55.6541	10	10.9474	31	13.4333	0	5	3	10	5	0	0	3	10	10	0	0	0	4	3	0	0	5	0	3	3	0	8	0	0	0	0	0	0	0	0	0	0	0	2
221710	7	47	55.5246	27	45.5351	2	2.18947	18	7.8	0	5	0	10	0	0	0	0	10	10	0	0	0	0	0	0	0	5	0	0	3	0	0	0	1	0	0	1	0	2	0	0	0	0	0
221711	7	59	76.1107	34	57.3405	12	13.1368	13	5.63333	0	5	3	10	5	0	0	3	0	10	0	0	0	0	3	0	4	0	0	0	3	1	8	0	1	0	0	1	0	0	0	0	0	0	2
221712	7	65	77.0051	30	50.5946	17	18.6105	18	7.8	0	5	3	10	0	0	0	3	10	10	0	0	0	0	0	0	0	5	0	0	0	0	8	5	0	0	1	1	0	2	0	0	0	0	2
221713	7	60	70.87	30	50.5946	11	12.0421	19	8.23333	0	5	0	10	0	0	0	3	10	10	0	0	0	0	0	0	4	5	0	0	0	0	8	0	1	0	0	0	0	2	0	0	0	0	2
221714	7	70	85.3679	36	60.7135	15	16.4211	19	8.23333	0	5	0	10	5	0	0	3	10	10	0	0	0	0	0	0	4	5	0	0	0	1	8	5	0	0	0	0	0	2	0	0	0	0	2
221715	7	74	84.6646	33	55.6541	17	18.6105	24	10.4	0	5	3	10	5	0	0	0	10	10	0	0	0	0	3	0	0	5	0	0	3	1	8	5	1	0	0	1	0	2	0	0	0	0	2
221716	7	78	86.189	36	60.7135	11	12.0421	31	13.4333	0	5	3	10	5	0	0	3	10	10	0	0	0	0	3	3	4	5	0	0	3	1	8	0	1	0	0	0	0	2	0	0	0	0	2
221717	7	71	86.5323	35	59.027	18	19.7053	18	7.8	0	5	3	10	5	0	0	3	10	10	0	0	0	0	0	0	0	5	0	0	0	0	8	5	1	0	1	1	0	2	0	0	0	0	2
221718	7	42	53.1841	20	33.7297	15	16.4211	7	3.03333	0	5	3	10	5	0	0	0	0	0	0	0	0	0	0	0	4	0	0	0	0	0	8	5	0	0	0	0	0	0	0	0	0	0	2
221719	7	63	74.6763	32	53.9676	11	12.0421	20	8.66667	0	5	0	10	5	0	0	0	10	10	0	0	0	0	3	0	4	0	0	0	3	0	8	0	1	0	0	0	0	2	0	0	0	0	2
221720	7	57	79.7346	36	60.7135	15	16.4211	6	2.6	0	5	0	10	5	0	0	3	0	10	0	0	0	0	0	0	0	0	0	3	3	1	8	5	0	0	0	0	0	2	0	0	0	0	2
221729	7	54	76.6593	33	55.6541	18	19.7053	3	1.3	0	5	3	10	5	0	0	0	0	10	0	0	0	0	0	0	0	0	0	0	0	1	8	5	1	0	1	1	0	2	0	0	0	0	2
221801	8	66	81.1283	34	57.3405	15	16.4211	17	7.36667	0	5	0	10	5	0	0	3	0	10	0	0	0	4	3	3	4	0	0	0	3	1	8	5	0	0	0	0	0	0	0	0	0	0	2
221802	8	59	74.1962	33	55.6541	11	12.0421	15	6.5	0	5	0	10	5	0	0	3	10	10	0	0	0	0	0	0	0	5	0	0	0	0	8	0	1	0	0	0	0	0	0	0	0	0	2
221803	8	52	66.6027	32	53.9676	6	6.56842	14	6.06667	0	5	0	10	5	0	0	0	10	10	0	0	0	0	0	0	4	0	0	0	0	0	0	5	1	0	0	0	0	2	0	0	0	0	0
221804	8	43	54.383	28	47.2216	1	1.09474	14	6.06667	0	5	0	10	0	0	0	0	10	10	0	0	0	0	0	0	4	0	0	0	0	1	0	0	1	0	0	0	0	2	0	0	0	0	0
221805	8	48	71.2744	35	59.027	10	10.9474	3	1.3	0	5	3	10	5	0	0	3	0	10	0	0	0	0	0	0	0	0	0	0	0	1	8	0	0	0	0	0	1	0	0	0	0	0	2
221806	8	42	56.1429	25	42.1622	10	10.9474	7	3.03333	0	5	0	10	0	0	0	0	0	10	0	0	0	0	0	3	4	0	0	0	0	0	8	0	0	0	0	0	0	0	0	0	0	0	2
221807	8	42	60.5637	28	47.2216	11	12.0421	3	1.3	0	5	3	10	0	0	0	3	0	10	0	0	0	0	0	0	0	0	0	0	0	0	8	0	1	0	0	0	0	0	0	0	0	0	2
221808	8	51	71.9826	34	57.3405	11	12.0421	6	2.6	0	5	0	10	5	0	0	3	0	10	0	0	0	0	3	0	0	0	0	0	3	1	8	0	1	0	0	0	0	0	0	0	0	0	2
221809	8	57	62.8518	22	37.1027	16	17.5158	19	8.23333	0	5	0	10	5	0	0	0	10	0	0	0	0	0	0	0	4	5	0	0	0	0	8	5	1	0	0	0	0	2	0	0	0	0	2
221810	8	19	27.0306	15	25.2973	0	0	4	1.73333	0	5	0	10	0	0	0	0	0	0	0	0	0	0	0	0	4	0	0	0	0	0	0	0	0	0	0	0	0	0	0	0	0	0	0
221811	8	49	51.1352	17	28.6703	13	14.2316	19	8.23333	0	5	0	10	0	0	0	0	10	0	0	0	0	0	0	0	4	5	0	0	0	0	8	0	1	0	1	1	0	2	0	0	0	0	2
221812	8	45	61.2023	28	47.2216	10	10.9474	7	3.03333	0	5	0	10	0	0	0	3	0	10	0	0	0	0	0	0	4	0	0	0	3	0	8	0	0	0	0	0	0	0	0	0	0	0	2
221813	8	71	81.3107	34	57.3405	12	13.1368	25	10.8333	0	5	0	10	5	0	0	3	10	10	0	0	0	0	0	0	4	5	0	3	3	1	8	0	1	0	0	1	0	0	0	0	0	0	2
221814	8	53	75.5646	33	55.6541	17	18.6105	3	1.3	0	5	0	10	5	0	0	3	0	10	0	0	0	0	3	0	0	0	0	0	0	0	8	5	1	0	0	1	0	0	0	0	0	0	2
221815	8	49	60.4294	26	43.8486	10	10.9474	13	5.63333	0	5	3	10	0	0	0	0	0	10	0	0	0	0	3	0	4	0	0	0	3	1	8	0	0	0	0	0	0	0	0	0	0	0	2
221816	8	62	76.7493	34	57.3405	11	12.0421	17	7.36667	0	5	3	10	5	0	0	3	0	10	0	0	0	4	3	0	4	0	0	0	3	1	8	0	1	0	0	0	0	0	0	0	0	0	2
221817	8	62	78.6639	35	59.027	12	13.1368	15	6.5	0	5	3	10	5	2	0	3	10	10	0	0	0	0	0	0	0	0	0	0	0	1	8	0	1	0	0	1	1	0	0	0	0	0	2
221818	8	65	79.8942	36	60.7135	10	10.9474	19	8.23333	0	5	0	10	5	0	0	3	10	10	0	0	0	0	0	0	4	5	0	0	0	1	8	0	0	0	0	0	0	2	0	0	0	0	2
221819	8	66	80.989	36	60.7135	11	12.0421	19	8.23333	0	5	0	10	5	0	0	3	10	10	0	0	0	0	0	0	4	5	0	0	0	1	8	0	1	0	0	0	0	2	0	0	0	0	2
221820	8	46	58.5376	25	42.1622	11	12.0421	10	4.33333	0	0	3	10	5	0	0	0	0	10	0	0	0	0	3	0	4	0	0	0	0	0	8	0	1	0	0	0	0	0	0	0	0	0	2
221821	8	28	43.4622	25	42.1622	0	0	3	1.3	0	5	0	10	0	0	0	0	0	10	0	0	0	0	3	0	0	0	0	0	0	0	0	0	0	0	0	0	0	0	0	0	0	0	0
264501	5	27	44.3516	25	42.1622	2	2.18947	0	0	0	5	0	10	0	0	0	0	0	10	0	0	0	0	0	0	0	0	0	0	0	0	0	0	0	1	0	1	0	0	0	0	0	0	0
264502	5	62	74.034	35	59.027	5	5.47368	22	9.53333	0	5	0	10	5	0	0	3	10	10	0	0	0	0	0	3	4	5	0	0	0	0	0	5	0	0	0	0	0	2	0	0	0	0	0
264503	5	45	65.0314	30	50.5946	12	13.1368	3	1.3	0	5	3	10	5	0	0	0	0	10	0	0	0	0	0	0	0	0	0	0	0	0	8	0	0	0	1	1	0	0	0	0	0	0	2
264504	5	58	74.4242	33	55.6541	12	13.1368	13	5.63333	0	5	3	10	5	0	0	3	10	10	0	0	0	0	0	0	0	0	0	0	0	0	8	0	1	0	0	1	0	0	0	0	0	0	2
264505	5	71	80.719	33	55.6541	13	14.2316	25	10.8333	0	5	3	10	5	0	0	3	10	10	0	0	0	0	3	0	4	5	0	0	0	0	8	0	1	0	1	1	0	0	0	0	0	0	2
264506	5	69	84.3428	35	59.027	16	17.5158	18	7.8	0	5	3	10	5	0	0	3	10	10	0	0	0	0	0	0	0	5	0	0	0	0	8	5	0	0	0	1	0	2	0	0	0	0	2
264507	5	46	65.4648	30	50.5946	12	13.1368	4	1.73333	0	5	0	10	5	0	0	0	0	10	0	0	0	0	0	0	4	0	0	0	0	0	8	0	1	0	0	1	0	0	0	0	0	0	2
264508	5	51	66.97	30	50.5946	11	12.0421	10	4.33333	0	5	0	10	5	0	0	0	0	10	0	0	0	0	3	3	4	0	0	0	0	0	8	0	1	0	0	0	0	0	0	0	0	0	2
264509	5	48	62.5023	28	47.2216	10	10.9474	10	4.33333	0	5	0	10	0	0	0	3	0	10	0	0	0	4	3	0	0	0	0	0	3	0	8	0	0	0	0	0	0	0	0	0	0	0	2
264510	5	24	27.2482	5	8.43243	16	17.5158	3	1.3	0	5	0	0	0	0	0	0	0	0	0	0	0	0	0	3	0	0	0	0	0	0	8	5	1	0	0	0	0	0	0	0	0	0	2
264511	5	65	66.1095	25	42.1622	10	10.9474	30	13	0	5	0	10	0	2	0	0	10	10	0	0	0	0	3	3	4	5	0	0	3	0	8	0	0	0	0	0	0	0	0	0	0	0	2
264512	5	53	67.8367	30	50.5946	11	12.0421	12	5.2	0	5	0	10	5	2	0	0	0	10	0	0	0	0	3	3	4	0	0	0	0	0	8	0	0	0	0	1	0	0	0	0	0	0	2
264513	5	51	66.3086	30	50.5946	10	10.9474	11	4.76667	0	5	3	10	5	0	0	0	0	10	0	0	0	4	0	0	4	0	0	0	0	0	8	0	0	0	0	0	0	0	0	0	0	0	2
264514	5	49	56.8789	20	33.7297	16	17.5158	13	5.63333	0	5	0	10	5	0	0	0	10	0	0	0	0	0	3	0	0	0	0	0	0	0	8	5	0	0	0	1	0	0	0	0	0	0	2
264515	5	64	75.7711	32	53.9676	12	13.1368	20	8.66667	0	5	3	10	5	0	0	0	10	10	0	0	0	0	3	0	4	0	0	0	0	0	8	0	0	0	1	1	0	2	0	0	0	0	2
264516	5	30	39.3859	20	33.7297	2	2.18947	8	3.46667	0	5	3	10	5	2	0	0	0	0	0	0	0	0	3	0	0	0	0	0	0	0	0	0	1	0	0	1	0	0	0	0	0	0	0
264517	5	49	56.7395	22	37.1027	12	13.1368	15	6.5	0	5	0	10	5	0	0	0	10	0	0	0	0	0	0	0	0	5	0	0	0	0	8	0	0	0	1	1	0	2	0	0	0	0	2
264518	5	55	68.042	30	50.5946	10	10.9474	15	6.5	0	5	0	10	5	0	0	0	10	10	0	0	0	0	0	0	0	5	0	0	0	0	8	0	0	0	0	0	0	0	0	0	0	0	2
264519	5	34	50.2395	22	37.1027	12	13.1368	0	0	0	5	0	10	5	0	0	0	0	0	0	0	0	0	0	0	0	0	0	0	0	0	8	0	0	1	0	1	0	2	0	0	0	0	2
264520	5	47	53.3666	20	33.7297	12	13.1368	15	6.5	0	5	0	10	5	0	0	0	10	0	0	0	0	0	0	0	0	5	0	0	0	0	8	0	1	0	0	1	0	0	0	0	0	0	2
264601	6	59	74.1962	33	55.6541	11	12.0421	15	6.5	0	5	0	10	5	0	0	3	10	10	0	0	0	0	0	0	0	5	0	0	0	0	8	0	1	0	0	0	0	0	0	0	0	0	2
264602	6	54	63.5706	31	52.2811	2	2.18947	21	9.1	0	5	0	10	5	0	0	0	10	10	0	0	0	0	3	0	0	5	0	0	3	1	0	0	0	0	1	1	0	0	0	0	0	0	0
264603	6	58	72.5097	32	53.9676	11	12.0421	15	6.5	0	5	0	10	5	0	0	0	10	10	0	0	0	0	0	0	0	5	0	0	0	0	8	0	1	0	0	0	0	2	0	0	0	0	2
264604	6	20	33.7297	20	33.7297	0	0	0	0	0	5	0	10	5	0	0	0	0	0	0	0	0	0	0	0	0	0	0	0	0	0	0	0	0	0	0	0	0	0	0	0	0	0	0
264605	6	24	35.4631	20	33.7297	0	0	4	1.73333	0	5	0	10	0	0	0	3	0	0	0	0	0	0	0	0	4	0	0	0	0	0	0	0	0	0	0	0	0	2	0	0	0	0	0
264606	6	50	69.6348	33	55.6541	10	10.9474	7	3.03333	0	5	0	10	5	0	0	3	0	10	0	0	0	0	3	0	4	0	0	0	0	0	8	0	0	0	0	0	0	0	0	0	0	0	2
264607	6	39	52.5455	20	33.7297	16	17.5158	3	1.3	0	5	3	10	5	0	0	0	0	0	0	0	0	0	0	0	0	0	0	0	0	0	8	5	1	0	0	0	0	0	0	0	0	0	2
264609	6	32	39.9394	15	25.2973	11	12.0421	6	2.6	0	5	3	10	0	0	0	0	0	0	0	0	0	0	0	0	0	0	0	0	3	0	8	0	1	0	0	0	0	0	0	0	0	0	2
264610	6	71	82.4942	36	60.7135	10	10.9474	25	10.8333	0	5	3	10	5	0	0	3	10	10	0	0	0	4	0	0	0	5	0	0	3	1	8	0	0	0	0	0	0	2	0	0	0	0	2
264611	6	50	65.2835	29	48.9081	11	12.0421	10	4.33333	0	0	0	10	5	0	0	3	10	10	0	0	0	0	0	0	0	0	0	0	0	0	8	0	0	0	0	1	1	0	0	0	0	0	2
264612	6	61	73.2179	31	52.2811	12	13.1368	18	7.8	0	0	3	10	5	0	0	3	10	10	0	0	0	0	0	0	0	5	0	0	0	1	8	0	0	0	1	1	0	2	0	0	0	0	2
264613	6	39	49.0295	23	38.7892	5	5.47368	11	4.76667	0	5	3	10	5	0	0	3	0	0	0	0	0	4	0	0	4	0	0	0	0	0	0	5	0	0	0	0	0	0	0	0	0	0	0
264614	6	36	57.6405	34	57.3405	0	0	3	1.3	-1	5	3	10	5	0	0	3	0	10	0	0	0	0	0	0	0	0	0	0	0	1	0	0	0	0	0	0	0	0	-1	0	0	0	0
264615	6	43	62.842	30	50.5946	10	10.9474	3	1.3	0	5	3	10	5	0	0	0	0	10	0	0	0	0	0	0	0	0	0	0	0	0	8	0	0	0	0	0	0	0	0	0	0	0	2
264616	6	43	62.842	30	50.5946	10	10.9474	3	1.3	0	5	3	10	5	0	0	0	0	10	0	0	0	0	0	0	0	0	0	0	0	0	8	0	0	0	0	0	0	0	0	0	0	0	2
264617	6	41	59.7821	33	55.6541	1	1.09474	7	3.03333	0	5	3	10	5	0	0	3	0	10	0	0	0	0	0	0	4	0	0	0	0	0	0	0	1	0	0	0	0	0	0	0	0	0	0
264618	6	41	59.7821	33	55.6541	1	1.09474	7	3.03333	0	5	3	10	5	0	0	3	0	10	0	0	0	0	0	0	4	0	0	0	0	0	0	0	1	0	0	0	0	0	0	0	0	0	0
264619	6	31	40.1675	15	25.2973	12	13.1368	4	1.73333	0	5	0	10	0	0	0	0	0	0	0	0	0	0	0	0	4	0	0	0	0	0	8	0	1	0	0	1	0	0	0	0	0	0	2
264620	6	15	25.2973	15	25.2973	0	0	0	0	0	5	0	10	0	0	0	0	0	0	0	0	0	0	0	0	0	0	0	0	0	0	0	0	0	0	0	0	0	0	0	0	0	0	0
264702	7	57	73.9909	33	55.6541	12	13.1368	12	5.2	0	5	3	10	5	2	0	3	0	10	0	0	0	0	0	0	4	0	0	0	3	0	8	0	1	0	1	0	0	0	0	0	0	0	2
264703	7	60	69.1644	26	43.8486	16	17.5158	18	7.8	0	5	0	10	0	0	0	0	10	10	0	0	0	0	3	0	0	5	0	0	0	1	8	5	0	0	0	1	0	0	0	0	0	0	2
264704	7	64	75.9104	30	50.5946	16	17.5158	18	7.8	0	5	0	10	5	0	0	0	10	10	0	0	0	0	3	0	0	5	0	0	0	0	8	5	0	0	0	1	0	0	0	0	0	0	2
264705	7	58	69.5509	27	45.5351	16	17.5158	15	6.5	0	5	0	10	0	0	0	0	10	10	0	0	0	0	0	0	0	5	0	0	0	0	8	5	1	0	0	0	0	2	0	0	0	0	2
264706	7	61	75.7242	33	55.6541	12	13.1368	16	6.93333	0	5	3	10	5	0	0	3	10	10	0	0	0	0	3	0	0	0	0	0	0	0	8	0	1	1	0	0	0	0	0	0	0	0	2
264707	7	41	50.1052	20	33.7297	11	12.0421	10	4.33333	0	5	0	0	0	0	0	3	10	10	0	0	0	0	0	0	0	0	0	0	0	0	8	0	1	0	0	0	0	2	0	0	0	0	2
264708	7	18	24.4393	8	13.4919	10	10.9474	0	0	0	5	0	0	0	0	0	3	0	0	0	0	0	0	0	0	0	0	0	0	0	0	8	0	0	0	0	0	0	0	0	0	0	0	2
264709	7	65	77.3879	34	57.3405	10	10.9474	21	9.1	0	5	3	10	5	0	0	3	10	10	0	0	0	0	0	0	0	5	0	0	3	1	8	0	0	0	0	0	0	0	0	0	0	0	2
264710	7	63	77.1826	34	57.3405	11	12.0421	18	7.8	0	5	0	10	5	0	0	3	10	10	0	0	0	0	0	0	0	5	0	0	3	1	8	0	0	0	0	1	0	0	0	0	0	0	2
264711	7	63	77.1826	34	57.3405	11	12.0421	18	7.8	0	5	0	10	5	0	0	3	10	10	0	0	0	0	0	0	0	5	0	0	3	1	8	0	0	0	0	1	0	0	0	0	0	0	2
264712	7	53	55.3052	20	33.7297	11	12.0421	22	9.53333	0	5	3	10	5	0	0	0	10	0	0	0	0	0	0	0	4	5	0	0	0	0	8	0	1	0	0	0	0	0	0	0	0	0	2
264713	7	58	74.4242	33	55.6541	12	13.1368	13	5.63333	0	5	3	10	5	0	0	3	10	10	0	0	0	0	0	0	0	0	0	0	0	0	8	0	0	0	1	1	0	0	0	0	0	0	2
264714	7	58	74.4242	33	55.6541	12	13.1368	13	5.63333	0	5	3	10	5	0	0	3	10	10	0	0	0	0	0	0	0	0	0	0	0	0	8	0	0	0	1	1	0	0	0	0	0	0	2
264715	7	41	62.6367	30	50.5946	11	12.0421	0	0	0	5	0	10	5	0	0	0	0	10	0	0	0	0	0	0	0	0	0	0	0	0	8	0	0	0	1	0	0	0	0	0	0	0	2
264716	7	38	58.169	28	47.2216	10	10.9474	0	0	0	5	0	10	0	0	0	3	0	10	0	0	0	0	0	0	0	0	0	0	0	0	8	0	0	0	0	0	0	0	0	0	0	0	2
264717	7	68	80.6025	35	59.027	11	12.0421	22	9.53333	0	5	3	10	5	0	0	3	10	10	0	0	0	4	0	0	0	5	0	0	0	0	8	0	0	0	0	1	0	2	0	0	0	0	2
264718	7	62	79.2556	36	60.7135	11	12.0421	15	6.5	0	5	0	10	5	0	0	3	10	10	0	0	0	0	0	0	0	5	0	0	0	0	8	0	1	0	0	0	1	2	0	0	0	0	2
264719	7	56	63.1144	31	52.2811	0	0	25	10.8333	0	5	0	10	5	0	0	0	10	10	0	0	0	0	3	0	4	5	0	0	3	0	0	0	0	0	0	0	1	0	0	0	0	0	0
264720	7	47	68.3348	33	55.6541	10	10.9474	4	1.73333	0	5	0	10	5	0	0	3	0	10	0	0	0	0	0	0	4	0	0	0	0	0	8	0	0	0	0	0	0	0	0	0	0	0	2
264801	8	61	74.4014	33	55.6541	10	10.9474	18	7.8	0	5	3	10	5	0	0	3	10	10	0	0	0	0	0	0	0	5	0	0	0	0	8	0	0	0	0	0	0	0	0	0	0	0	2
264802	8	37	51.4699	23	38.7892	10	10.9474	4	1.73333	0	5	0	0	5	0	0	3	0	10	0	0	0	0	0	0	4	0	0	0	0	0	8	0	0	0	0	0	0	0	0	0	0	0	2
264803	8	59	70.4367	30	50.5946	11	12.0421	18	7.8	0	5	0	10	5	0	0	0	10	10	0	0	0	0	0	0	0	5	0	0	3	0	8	0	0	0	1	0	0	0	0	0	0	0	2
264804	8	54	71.4377	32	53.9676	12	13.1368	10	4.33333	0	5	0	10	5	0	0	0	10	10	0	0	0	0	0	0	0	0	0	0	0	0	8	0	1	0	1	0	0	2	0	0	0	0	2
264805	8	49	56.7395	22	37.1027	12	13.1368	15	6.5	0	5	0	10	5	0	0	0	10	0	0	0	0	0	0	0	0	5	0	0	0	0	8	0	1	0	1	0	0	2	0	0	0	0	2
264806	8	31	32.892	15	25.2973	1	1.09474	15	6.5	0	5	0	10	0	0	0	0	10	0	0	0	0	0	0	0	0	5	0	0	0	0	0	0	0	0	1	0	0	0	0	0	0	0	0
264807	8	44	67.6962	33	55.6541	11	12.0421	0	0	0	5	0	10	5	0	0	3	0	10	0	0	0	0	0	0	0	0	0	0	0	0	8	0	1	0	0	0	0	0	0	0	0	0	2
264808	8	69	71.6023	28	47.2216	10	10.9474	31	13.4333	0	5	3	10	0	0	0	3	10	10	0	0	0	4	3	3	0	5	0	0	3	0	8	0	0	0	0	0	0	0	0	0	0	0	2
264809	8	54	77.1814	35	59.027	15	16.4211	4	1.73333	0	5	0	10	5	0	0	3	0	10	0	0	0	0	0	0	4	0	0	0	0	1	8	5	0	0	0	0	1	0	0	0	0	0	2
264810	8	20	33.7297	20	33.7297	0	0	0	0	0	5	0	10	5	0	0	0	0	0	0	0	0	0	0	0	0	0	0	0	0	0	0	0	0	0	0	0	0	0	0	0	0	0	0
264813	8	69	79.7826	34	57.3405	11	12.0421	24	10.4	0	5	3	10	5	0	0	3	10	10	0	0	0	0	3	0	0	5	0	0	3	1	8	0	0	0	0	1	0	0	0	0	0	0	2
264814	8	67	76.4348	33	55.6541	10	10.9474	25	10.8333	-1	5	0	10	5	0	0	3	10	10	0	0	0	0	3	0	4	5	0	0	3	0	8	0	0	0	0	0	0	0	0	0	0	-1	2
264815	8	66	77.8909	33	55.6541	12	13.1368	21	9.1	0	5	3	10	5	0	0	3	10	10	0	0	0	0	0	0	0	5	0	0	3	0	8	0	1	0	1	0	0	0	0	0	0	0	2
264816	8	33	49.7366	23	38.7892	10	10.9474	0	0	0	5	0	10	5	0	0	3	0	0	0	0	0	0	0	0	0	0	0	0	0	0	8	0	0	0	0	0	0	0	0	0	0	0	2
264819	8	62	71.145	29	48.9081	12	13.1368	21	9.1	0	5	0	10	0	0	0	3	10	10	0	0	0	0	3	0	0	5	0	0	3	1	8	0	0	0	1	1	0	0	0	0	0	0	2
264820	8	54	77.9125	34	57.3405	18	19.7053	2	0.866667	0	5	0	10	5	2	0	3	0	10	0	0	0	0	0	0	0	0	0	0	0	1	8	5	1	0	1	1	0	0	0	0	0	0	2
510501	5	64	75.9104	30	50.5946	16	17.5158	18	7.8	0	5	3	10	5	0	0	0	10	10	0	0	0	0	0	0	0	5	0	0	0	0	8	5	0	0	1	0	0	0	0	0	0	0	2
510502	5	62	75.5658	32	53.9676	13	14.2316	17	7.36667	0	5	3	10	5	0	0	0	0	10	0	0	0	4	3	0	4	0	0	0	3	0	8	0	1	0	1	1	0	2	0	0	0	0	2
510503	5	57	64.3485	29	48.9081	5	5.47368	23	9.96667	0	0	0	10	5	0	0	0	10	10	0	0	0	4	0	0	4	5	0	0	0	1	0	5	0	0	0	0	1	2	0	0	0	0	0
510504	5	59	64.7627	26	43.8486	10	10.9474	23	9.96667	0	5	0	10	5	0	0	3	10	0	0	0	0	4	0	0	4	5	0	0	0	1	8	0	0	0	0	0	0	2	0	0	0	0	2
510505	5	20	33.7297	20	33.7297	0	0	0	0	0	5	0	10	5	0	0	0	0	0	0	0	0	0	0	0	0	0	0	0	0	0	0	0	0	0	0	0	0	0	0	0	0	0	0
510506	5	73	86.6679	36	60.7135	15	16.4211	22	9.53333	0	5	3	10	5	0	0	3	10	10	0	0	0	0	0	0	4	5	0	0	0	1	8	5	0	0	0	0	0	2	0	0	0	0	2
510507	5	50	74.6474	37	62.4	10	10.9474	3	1.3	0	5	3	10	5	0	0	3	0	10	0	0	0	0	0	0	0	0	0	0	0	1	8	0	0	0	0	0	1	2	0	0	0	0	2
510508	5	43	61.2405	34	57.3405	0	0	9	3.9	0	5	3	10	5	0	0	0	0	10	0	0	0	0	3	3	0	0	0	0	0	1	0	0	0	0	0	0	1	2	0	0	0	0	0
510509	5	60	61.5062	22	37.1027	12	13.1368	26	11.2667	0	5	0	10	5	0	0	0	10	0	0	0	0	4	0	0	4	5	0	0	3	1	8	0	0	0	1	1	1	0	0	0	0	0	2
510510	5	68	82.0646	33	55.6541	17	18.6105	18	7.8	0	5	0	10	5	0	0	0	10	10	0	0	0	0	3	0	0	5	0	0	0	1	8	5	1	0	1	0	0	2	0	0	0	0	2
510511	5	50	62.5683	30	50.5946	5	5.47368	15	6.5	0	5	0	10	5	0	0	0	10	10	0	0	0	0	0	0	0	5	0	0	0	0	0	5	0	0	0	0	0	0	0	0	0	0	0
510535	5	62	71.7367	30	50.5946	11	12.0421	21	9.1	0	5	0	10	5	0	0	0	10	10	0	0	0	0	3	0	0	5	0	0	3	0	8	0	1	0	0	0	0	0	0	0	0	0	2
510601	6	68	84.5709	35	59.027	17	18.6105	16	6.93333	0	5	3	10	5	0	0	3	10	10	0	0	0	0	0	0	0	0	0	0	3	0	8	5	0	0	1	1	0	2	0	0	0	0	2
510602	6	41	59.678	25	42.1622	16	17.5158	0	0	0	5	0	10	0	0	0	0	0	10	0	0	0	0	0	0	0	0	0	0	0	0	8	5	1	0	0	0	0	0	0	0	0	0	2
510603	6	66	77.8212	34	57.3405	10	10.9474	22	9.53333	0	5	3	10	5	0	0	3	10	10	0	0	0	0	0	0	4	5	0	0	0	1	8	0	0	0	0	0	0	0	0	0	0	0	2
510604	6	53	71.1437	30	50.5946	16	17.5158	7	3.03333	0	5	0	10	5	0	0	0	0	10	0	0	0	0	3	0	4	0	0	0	0	0	8	5	1	0	0	0	0	0	0	0	0	0	2
510605	6	63	77.9834	32	53.9676	16	17.5158	15	6.5	0	5	0	10	5	0	0	0	10	10	0	0	0	0	0	0	0	5	0	0	0	0	8	5	0	0	0	1	0	2	0	0	0	0	2
510606	6	63	73.0404	27	45.5351	18	19.7053	18	7.8	0	5	3	10	0	0	0	0	10	10	0	0	0	0	0	0	0	5	0	0	0	0	8	5	1	0	1	1	0	2	0	0	0	0	2
510607	6	64	73.2648	30	50.5946	12	13.1368	22	9.53333	0	5	3	10	5	0	0	0	10	10	0	0	0	4	0	0	0	5	0	0	0	0	8	0	0	0	1	1	0	0	0	0	0	0	2
510608	6	44	58.3323	25	42.1622	12	13.1368	7	3.03333	0	5	3	10	0	0	0	0	0	10	0	0	0	0	0	0	4	0	0	0	0	0	8	0	0	0	1	1	0	0	0	0	0	0	2
510609	6	49	68.749	30	50.5946	15	16.4211	4	1.73333	0	5	0	10	5	0	0	0	0	10	0	0	0	0	0	0	4	0	0	0	0	0	8	5	0	0	0	0	0	0	0	0	0	0	2
510610	6	50	73.4639	35	59.027	12	13.1368	3	1.3	0	5	3	10	5	0	0	3	0	10	0	0	0	0	0	0	0	0	0	0	0	1	8	0	0	0	1	1	1	0	0	0	0	0	2
510611	6	39	55.5043	25	42.1622	11	12.0421	3	1.3	0	5	3	10	0	0	0	0	0	10	0	0	0	0	0	0	0	0	0	0	0	0	8	0	1	0	0	0	0	0	0	0	0	0	2
510612	6	45	65.0314	30	50.5946	12	13.1368	3	1.3	0	0	3	10	5	0	0	3	0	10	0	0	0	0	0	0	0	0	0	0	0	1	8	0	1	0	0	1	1	0	0	0	0	0	2
510613	6	32	47.4583	21	35.4162	11	12.0421	0	0	0	5	0	10	5	0	0	0	0	0	0	0	0	0	0	0	0	0	0	0	0	0	8	0	1	0	0	0	1	0	0	0	0	0	2
510614	6	57	68.63	34	57.3405	2	2.18947	21	9.1	0	5	0	10	5	0	0	3	10	10	0	0	0	0	3	0	0	5	0	0	3	1	0	0	1	0	0	1	0	0	0	0	0	0	0
510615	6	68	81.1942	36	60.7135	10	10.9474	22	9.53333	0	5	0	10	5	0	0	3	10	10	0	0	0	4	0	0	0	5	0	0	3	1	8	0	0	0	0	0	0	2	0	0	0	0	2
510616	6	67	77.0962	33	55.6541	11	12.0421	24	10.4	-1	5	0	10	5	0	0	3	10	10	0	0	0	0	3	3	0	5	0	0	3	0	8	0	0	0	0	1	0	0	0	0	0	-1	2
510617	6	17	23.6577	13	21.9243	0	0	4	1.73333	0	5	0	0	5	0	0	3	0	0	0	0	0	0	0	0	4	0	0	0	0	0	0	0	0	0	0	0	0	0	0	0	0	0	0
510618	6	39	55.5043	25	42.1622	11	12.0421	3	1.3	0	5	0	10	0	0	0	0	0	10	0	0	0	0	3	0	0	0	0	0	0	0	8	0	1	0	0	0	0	0	0	0	0	0	2
510619	6	67	84.1376	35	59.027	17	18.6105	15	6.5	0	5	0	10	5	0	0	3	10	10	0	0	0	0	0	0	0	5	0	0	0	0	8	5	1	0	0	1	0	2	0	0	0	0	2
510620	6	35	53.4227	30	50.5946	1	1.09474	4	1.73333	0	5	0	10	5	0	0	0	0	10	0	0	0	0	0	0	4	0	0	0	0	0	0	0	0	0	0	1	0	0	0	0	0	0	0
510621	6	45	69.3826	34	57.3405	11	12.0421	0	0	0	5	0	10	5	0	0	3	0	10	0	0	0	0	0	0	0	0	0	0	0	1	8	0	1	0	0	0	0	0	0	0	0	0	2
510622	6	30	44.9902	25	42.1622	1	1.09474	4	1.73333	0	5	0	10	0	0	0	0	0	10	0	0	0	0	0	0	4	0	0	0	0	0	0	0	1	0	0	0	0	0	0	0	0	0	0
510623	6	38	58.4821	33	55.6541	1	1.09474	4	1.73333	0	5	0	10	5	0	0	3	0	10	0	0	0	0	0	0	4	0	0	0	0	0	0	0	1	0	0	0	0	0	0	0	0	0	0
510624	6	12	15.8866	8	13.4919	1	1.09474	3	1.3	0	5	3	0	0	0	0	3	0	0	0	0	0	0	0	0	0	0	0	0	0	0	0	0	0	0	0	1	0	0	0	0	0	0	0
510625	6	43	54.2789	20	33.7297	16	17.5158	7	3.03333	0	5	0	10	5	0	0	0	0	0	0	0	0	0	3	0	4	0	0	0	0	0	8	5	1	0	0	0	0	0	0	0	0	0	2
510626	6	21	23.3026	5	8.43243	12	13.1368	4	1.73333	0	5	0	0	0	0	0	0	0	0	0	0	0	0	0	0	4	0	0	0	0	0	8	0	1	0	1	0	0	0	0	0	0	0	2
510627	6	69	81.1055	34	57.3405	13	14.2316	22	9.53333	0	5	3	10	5	0	0	3	10	10	0	0	0	0	0	0	4	5	0	0	0	1	8	0	1	0	1	1	0	0	0	0	0	0	2
510636	6	60	60.8699	23	38.7892	10	10.9474	28	12.1333	-1	5	3	10	5	0	0	3	10	0	0	0	0	0	3	0	4	5	0	0	3	0	8	0	0	0	0	0	0	0	0	0	0	-1	2
510701	7	64	78.2774	34	57.3405	12	13.1368	18	7.8	0	5	0	10	5	0	0	3	10	10	0	0	0	0	0	0	0	5	0	0	3	1	8	0	0	0	1	1	0	0	0	0	0	0	2
510702	7	64	79.6698	33	55.6541	16	17.5158	15	6.5	0	5	0	10	5	0	0	0	10	10	0	0	0	0	0	0	0	5	0	0	0	1	8	5	1	0	0	0	0	2	0	0	0	0	2
510703	7	57	58.2917	21	35.4162	11	12.0421	25	10.8333	0	5	3	10	5	0	0	0	10	0	0	0	0	4	0	0	0	5	0	0	3	1	8	0	0	0	0	1	0	0	0	0	0	0	2
510704	7	21	34.8245	20	33.7297	1	1.09474	0	0	0	5	0	10	5	0	0	0	0	0	0	0	0	0	0	0	0	0	0	0	0	0	0	0	1	0	0	0	0	0	0	0	0	0	0
510705	7	43	54.7313	23	38.7892	11	12.0421	9	3.9	0	5	3	0	5	2	0	3	0	10	0	0	0	0	0	0	4	0	0	0	0	0	8	0	0	1	0	0	0	0	0	0	0	0	2
510706	7	64	73.8565	31	52.2811	11	12.0421	22	9.53333	0	5	0	10	5	0	0	0	10	10	0	0	0	0	0	0	4	5	0	0	3	1	8	0	0	0	1	0	0	0	0	0	0	0	2
510707	7	39	59.2637	28	47.2216	11	12.0421	0	0	0	5	0	10	0	0	0	3	0	10	0	0	0	0	0	0	0	0	0	0	0	0	8	0	0	0	0	1	0	0	0	0	0	0	2
510708	7	75	81.7212	34	57.3405	10	10.9474	31	13.4333	0	5	3	10	5	0	0	3	10	10	0	0	0	0	3	3	4	5	0	0	3	1	8	0	0	0	0	0	0	0	0	0	0	0	2
510709	7	60	72.1232	31	52.2811	11	12.0421	18	7.8	0	5	0	10	5	0	0	0	10	10	0	0	0	0	0	0	0	5	0	0	3	1	8	0	0	0	0	1	0	0	0	0	0	0	2
510710	7	71	86.4626	36	60.7135	16	17.5158	19	8.23333	0	5	0	10	5	0	0	3	10	10	0	0	0	0	0	0	4	5	0	0	0	1	8	5	0	0	0	1	0	2	0	0	0	0	2
510711	7	38	56.3937	25	42.1622	13	14.2316	0	0	0	5	0	10	0	0	0	0	0	10	0	0	0	0	0	0	0	0	0	0	0	0	8	0	1	0	1	1	0	0	0	0	0	0	2
510712	7	50	69.6348	33	55.6541	10	10.9474	7	3.03333	0	5	0	10	5	0	0	3	0	10	0	0	0	0	3	0	4	0	0	0	0	0	8	0	0	0	0	0	0	0	0	0	0	0	2
510713	7	39	55.5043	25	42.1622	11	12.0421	3	1.3	0	5	3	10	0	0	0	0	0	10	0	0	0	0	0	0	0	0	0	0	0	0	8	0	0	0	1	0	0	0	0	0	0	0	2
510714	7	63	71.5086	30	50.5946	10	10.9474	23	9.96667	0	5	0	10	5	0	0	0	10	10	0	0	0	4	0	0	4	5	0	0	0	0	8	0	0	0	0	0	0	0	0	0	0	0	2
510715	7	55	67.4502	29	48.9081	11	12.0421	15	6.5	0	5	0	10	0	0	0	3	10	10	0	0	0	0	0	0	0	5	0	0	0	1	8	0	0	0	1	0	0	0	0	0	0	0	2
510716	7	52	61.799	25	42.1622	12	13.1368	15	6.5	0	5	0	10	5	0	0	3	10	0	0	0	0	0	0	0	0	5	0	0	0	0	8	0	1	0	0	1	0	2	0	0	0	0	2
510717	7	51	71.3909	33	55.6541	12	13.1368	6	2.6	0	5	0	10	5	0	0	3	0	10	0	0	0	0	3	0	0	0	0	0	3	0	8	0	1	0	1	0	0	0	0	0	0	0	2
510718	7	65	64.4736	20	33.7297	17	18.6105	28	12.1333	0	5	0	10	5	0	0	0	10	0	0	0	0	4	3	3	0	5	0	0	3	0	8	5	0	0	1	1	0	0	0	0	0	0	2
510719	7	58	65.7915	24	40.4757	16	17.5158	18	7.8	0	5	0	10	5	0	0	3	10	0	0	0	0	0	0	0	0	5	0	3	0	1	8	5	0	0	0	1	0	0	0	0	0	0	2
510720	7	53	64.669	28	47.2216	10	10.9474	15	6.5	0	5	0	10	0	0	0	3	10	10	0	0	0	0	0	0	0	5	0	0	0	0	8	0	0	0	0	0	0	0	0	0	0	0	2
510801	8	48	68.7681	33	55.6541	10	10.9474	5	2.16667	0	5	3	10	5	2	0	3	0	10	0	0	0	0	0	0	0	0	0	0	0	0	8	0	0	0	0	0	0	0	0	0	0	0	2
510802	8	34	46.4104	20	33.7297	10	10.9474	4	1.73333	0	5	0	10	5	0	0	0	0	0	0	0	0	0	0	0	4	0	0	0	0	0	8	0	0	0	0	0	0	0	0	0	0	0	2
510803	8	62	71.7367	30	50.5946	11	12.0421	21	9.1	0	5	3	10	5	0	0	0	10	10	0	0	0	0	0	0	0	5	0	0	3	0	8	0	0	0	0	1	0	0	0	0	0	0	2
510804	8	68	80.6025	35	59.027	11	12.0421	22	9.53333	0	5	0	10	5	0	0	3	10	10	0	0	0	4	0	0	0	5	0	0	3	1	8	0	0	0	0	1	1	0	0	0	0	0	2
510805	8	46	62.2971	28	47.2216	11	12.0421	7	3.03333	0	0	3	10	5	0	0	3	0	10	0	0	0	0	0	0	4	0	0	0	0	0	8	0	1	0	0	0	0	0	0	0	0	0	2
510806	8	61	77.5691	35	59.027	11	12.0421	15	6.5	0	5	0	10	5	0	0	3	10	10	0	0	0	0	0	0	0	5	0	0	0	0	8	0	1	0	0	0	0	2	0	0	0	0	2
510807	8	73	81.516	34	57.3405	11	12.0421	28	12.1333	0	5	3	10	5	0	0	3	10	10	0	0	0	0	3	0	4	5	0	0	3	1	8	0	0	0	1	0	0	0	0	0	0	0	2
510808	8	62	75.4962	33	55.6541	11	12.0421	18	7.8	0	5	0	10	5	0	0	3	10	10	0	0	0	0	0	0	0	5	0	0	3	0	8	0	1	0	0	0	0	0	0	0	0	0	2
510809	8	59	63.5792	24	40.4757	12	13.1368	23	9.96667	0	5	3	10	5	2	0	3	10	0	0	0	0	0	0	0	0	5	0	0	3	1	8	0	0	0	1	1	0	0	0	0	0	0	2
510810	8	64	78.8691	35	59.027	11	12.0421	18	7.8	0	5	0	10	5	0	0	3	10	10	0	0	0	0	0	0	0	5	0	3	0	0	8	0	0	0	0	1	0	2	0	0	0	0	2
510811	8	62	79.2556	36	60.7135	11	12.0421	15	6.5	0	5	0	10	5	0	0	3	10	10	0	0	0	0	0	0	0	5	0	0	0	0	8	0	0	0	1	0	1	2	0	0	0	0	2
510814	8	46	66.7179	31	52.2811	12	13.1368	3	1.3	0	5	3	10	5	0	0	0	0	10	0	0	0	0	0	0	0	0	0	0	0	1	8	0	1	0	0	1	0	0	0	0	0	0	2
